# Supplementary material for: Contrasting Becker and Duchenne muscular dystrophy serum biomarker candidates by using data independent acquisition LC-MS/MS
Source: Skelet Muscle. 2025 Jun 7;15:15. doi: 10.1186/s13395-025-00385-3 (PMC12144774; doi:10.1186/s13395-025-00385-3)
Supplement: Supplementary file 2 — Supplementary Material 2 [file 13395_2025_385_MOESM2_ESM.csv]

Compound	Retention Time (min)	RT Window (min)	Precursor (m/z)	Product (m/z)	Collision Energy (V)	Min Dwell Time (ms)
KPELPPVK(+3)	2.57	4	303.191	234.644	15.7	1.815
KPELPPVK(+3)	2.57	4	303.191	283.171	15.7	1.815
KPELPPVK(+3)	2.57	4	303.191	331.697	15.7	1.815
KPELPPVK(+3)	2.57	4	303.191	341.71	15.7	1.815
KPELPPVK(+3)	2.57	4	303.191	355.198	15.7	1.815
VVVSGGR(+2)	2.59	4	337.203	238.135	15.8	1.815
VVVSGGR(+2)	2.59	4	337.203	289.162	16.8	1.815
VVVSGGR(+2)	2.59	4	337.203	298.213	13.8	1.815
VVVSGGR(+2)	2.59	4	337.203	376.194	15.8	1.815
VVVSGGR(+2)	2.59	4	337.203	475.262	13.8	1.815
VVVSGGR (heavy)(+2)	2.59	4	342.207	243.139	15.8	1.815
VVVSGGR (heavy)(+2)	2.59	4	342.207	298.213	13.8	1.815
VVVSGGR (heavy)(+2)	2.59	4	342.207	299.17	16.8	1.815
VVVSGGR (heavy)(+2)	2.59	4	342.207	386.202	15.8	1.815
VVVSGGR (heavy)(+2)	2.59	4	342.207	485.271	13.8	1.815
KPEVTPVK(+3)	2.65	4	299.851	178.102	15.5	1.815
KPEVTPVK(+3)	2.65	4	299.851	326.687	15.5	1.815
KPEVTPVK(+3)	2.65	4	299.851	336.7	15.5	1.815
KPEVTPVK(+3)	2.65	4	299.851	343.234	15.5	1.815
KPEVTPVK(+3)	2.65	4	299.851	355.198	15.5	1.815
SDRPELTGAK(+3)	2.69	4	358.524	275.171	20.1	1.815
SDRPELTGAK(+3)	2.69	4	358.524	376.219	19.1	1.815
SDRPELTGAK(+3)	2.69	4	358.524	436.253	17.1	1.815
SDRPELTGAK(+3)	2.69	4	358.524	493.767	19.1	1.815
SDRPELTGAK(+3)	2.69	4	358.524	585.263	22.1	1.815
SDRPELTGAK (heavy)(+3)	2.69	4	364.531	283.186	20.1	1.815
SDRPELTGAK (heavy)(+3)	2.69	4	364.531	384.233	19.1	1.815
SDRPELTGAK (heavy)(+3)	2.69	4	364.531	445.265	17.1	1.815
SDRPELTGAK (heavy)(+3)	2.69	4	364.531	502.778	19.1	1.815
SDRPELTGAK (heavy)(+3)	2.69	4	364.531	595.271	22.1	1.815
VAQDLC[+57.021464]K(+2)	2.7	4	417.212	299.171	18.7	1.815
VAQDLC[+57.021464]K(+2)	2.7	4	417.212	332.16	18.7	1.815
VAQDLC[+57.021464]K(+2)	2.7	4	417.212	535.254	18.7	1.815
VAQDLC[+57.021464]K(+2)	2.7	4	417.212	663.313	18.7	1.815
VAQDLC[+57.021464]K(+2)	2.7	4	417.212	734.35	23.7	1.815
VAQDLC[+57.021464]K (heavy)(+2)	2.7	4	421.22	299.171	18.7	1.815
VAQDLC[+57.021464]K (heavy)(+2)	2.7	4	421.22	336.167	18.7	1.815
VAQDLC[+57.021464]K (heavy)(+2)	2.7	4	421.22	543.269	18.7	1.815
VAQDLC[+57.021464]K (heavy)(+2)	2.7	4	421.22	671.327	18.7	1.815
VAQDLC[+57.021464]K (heavy)(+2)	2.7	4	421.22	742.364	23.7	1.815
SQTPAEDTVK (heavy)(+2)	2.7	4	542.274	216.098	33.2	1.815
SQTPAEDTVK (heavy)(+2)	2.7	4	542.274	317.146	26.2	1.815
SQTPAEDTVK (heavy)(+2)	2.7	4	542.274	767.403	27.2	1.815
SFSTSAQNNAK(+2)	2.7	4	577.775	460.725	27.7	1.815
SFSTSAQNNAK(+2)	2.7	4	577.775	645.331	32.7	1.815
SFSTSAQNNAK(+2)	2.7	4	577.775	732.363	30.7	1.815
SFSTSAQNNAK(+2)	2.7	4	577.775	833.411	30.7	1.815
SFSTSAQNNAK(+2)	2.7	4	577.775	920.443	31.7	1.815
SFSTSAQNNAK (heavy)(+2)	2.7	4	581.782	464.732	27.7	1.815
SFSTSAQNNAK (heavy)(+2)	2.7	4	581.782	653.346	32.7	1.815
SFSTSAQNNAK (heavy)(+2)	2.7	4	581.782	740.378	30.7	1.815
SFSTSAQNNAK (heavy)(+2)	2.7	4	581.782	841.425	30.7	1.815
SFSTSAQNNAK (heavy)(+2)	2.7	4	581.782	928.457	31.7	1.815
AAAPGQLR(+2)	2.71	4	392.227	208.634	17.2	1.815
AAAPGQLR(+2)	2.71	4	392.227	214.119	18.2	1.815
AAAPGQLR(+2)	2.71	4	392.227	285.672	20.2	1.815
AAAPGQLR(+2)	2.71	4	392.227	321.19	16.2	1.815
AAAPGQLR(+2)	2.71	4	392.227	570.336	20.2	1.815
AAAPGQLR (heavy)(+2)	2.71	4	397.231	213.639	17.2	1.815
AAAPGQLR (heavy)(+2)	2.71	4	397.231	214.119	18.2	1.815
AAAPGQLR (heavy)(+2)	2.71	4	397.231	290.676	20.2	1.815
AAAPGQLR (heavy)(+2)	2.71	4	397.231	326.194	16.2	1.815
AAAPGQLR (heavy)(+2)	2.71	4	397.231	580.344	20.2	1.815
TILNNGK(+2)	2.72	4	380.221	318.177	25.5	1.815
TILNNGK(+2)	2.72	4	380.221	329.698	21.5	1.815
TILNNGK(+2)	2.72	4	380.221	432.22	23.5	1.815
TILNNGK(+2)	2.72	4	380.221	545.304	20.5	1.815
TILNNGK(+2)	2.72	4	380.221	658.388	21.5	1.815
TILNNGK (heavy)(+2)	2.72	4	384.228	326.191	25.5	1.815
TILNNGK (heavy)(+2)	2.72	4	384.228	333.705	21.5	1.815
TILNNGK (heavy)(+2)	2.72	4	384.228	440.234	23.5	1.815
TILNNGK (heavy)(+2)	2.72	4	384.228	553.318	20.5	1.815
TILNNGK (heavy)(+2)	2.72	4	384.228	666.402	21.5	1.815
GSHMASLAEAK (heavy)(+2)	3.09	4	555.278	626.36	34	1.815
GSHMASLAEAK (heavy)(+2)	3.09	4	555.278	697.397	31	1.815
GSHMASLAEAK (heavy)(+2)	3.09	4	555.278	828.438	33	1.815
NSPLVSR(+2)	3.29	4	386.719	286.182	18.9	1.815
NSPLVSR(+2)	3.29	4	386.719	329.698	18.9	1.815
NSPLVSR(+2)	3.29	4	386.719	361.219	25.9	1.815
NSPLVSR(+2)	3.29	4	386.719	658.388	20.9	1.815
NSPLVSR (heavy)(+2)	3.29	4	391.723	291.186	18.9	1.815
NSPLVSR (heavy)(+2)	3.29	4	391.723	334.702	18.9	1.815
NSPLVSR (heavy)(+2)	3.29	4	391.723	371.228	25.9	1.815
NSPLVSR (heavy)(+2)	3.29	4	391.723	668.397	20.9	1.815
SAANLIVEEEDLR(+3)	3.62	4	486.919	266.64	27	1.815
SAANLIVEEEDLR(+3)	3.62	4	486.919	285.666	27	1.815
SAANLIVEEEDLR(+3)	3.62	4	486.919	395.683	27	1.815
SAANLIVEEEDLR(+3)	3.62	4	486.919	399.721	27	1.815
SAANLIVEEEDLR(+3)	3.62	4	486.919	528.764	27	1.815
NLGIGK(+2)	3.65	4	301.187	199.624	17.6	1.815
NLGIGK(+2)	3.65	4	301.187	228.134	13.6	1.815
NLGIGK(+2)	3.65	4	301.187	244.166	15.6	1.815
NLGIGK(+2)	3.65	4	301.187	374.24	14.6	1.815
NLGIGK(+2)	3.65	4	301.187	487.324	15.6	1.815
NLGIGK (heavy)(+2)	3.65	4	305.194	199.624	17.6	1.815
NLGIGK (heavy)(+2)	3.65	4	305.194	228.134	13.6	1.815
NLGIGK (heavy)(+2)	3.65	4	305.194	248.173	15.6	1.815
NLGIGK (heavy)(+2)	3.65	4	305.194	382.254	14.6	1.815
NLGIGK (heavy)(+2)	3.65	4	305.194	495.338	15.6	1.815
LTIGEGQQHHLGGAK(+3)	3.84	4	515.942	138.089	33.6	1.815
LTIGEGQQHHLGGAK(+3)	3.84	4	515.942	609.802	28	1.815
LTIGEGQQHHLGGAK(+3)	3.84	4	515.942	666.344	27.6	1.815
LTIGEGQQHHLGGAK (heavy)(+3)	3.84	4	518.613	142.096	33.6	1.815
LTIGEGQQHHLGGAK (heavy)(+3)	3.84	4	518.613	613.809	28	1.815
LTIGEGQQHHLGGAK (heavy)(+3)	3.84	4	518.613	670.351	27.6	1.815
GENQSPVELHTK(+3)	3.9	4	446.893	412.237	28.6	1.815
GENQSPVELHTK(+3)	3.9	4	446.893	455.753	21.6	1.815
GENQSPVELHTK(+3)	3.9	4	446.893	576.804	19.6	1.815
GENQSPVELHTK(+3)	3.9	4	446.893	627.346	26.6	1.815
GENQSPVELHTK(+3)	3.9	4	446.893	823.467	27.6	1.815
GENQSPVELHTK (heavy)(+3)	3.9	4	449.564	416.244	28.6	1.815
GENQSPVELHTK (heavy)(+3)	3.9	4	449.564	459.76	21.6	1.815
GENQSPVELHTK (heavy)(+3)	3.9	4	449.564	580.811	19.6	1.815
GENQSPVELHTK (heavy)(+3)	3.9	4	449.564	635.36	26.6	1.815
GENQSPVELHTK (heavy)(+3)	3.9	4	449.564	831.481	27.6	1.815
AASLLR(+2)	4.01	4	315.7	115.56	19.5	1.815
AASLLR(+2)	4.01	4	315.7	244.663	16.5	1.815
AASLLR(+2)	4.01	4	315.7	401.287	18.5	1.815
AASLLR(+2)	4.01	4	315.7	488.319	17.5	1.815
AASLLR(+2)	4.01	4	315.7	559.356	21.5	1.815
AASLLR (heavy)(+2)	4.01	4	320.704	115.56	19.5	1.815
AASLLR (heavy)(+2)	4.01	4	320.704	249.667	16.5	1.815
AASLLR (heavy)(+2)	4.01	4	320.704	411.295	18.5	1.815
AASLLR (heavy)(+2)	4.01	4	320.704	498.327	17.5	1.815
AASLLR (heavy)(+2)	4.01	4	320.704	569.364	21.5	1.815
VTNDNLLSR(+2)	4.02	4	516.277	272.622	28.9	1.815
VTNDNLLSR(+2)	4.02	4	516.277	359.198	28.9	1.815
VTNDNLLSR(+2)	4.02	4	516.277	466.743	28.9	1.815
VTNDNLLSR(+2)	4.02	4	516.277	717.389	28.9	1.815
VTNDNLLSR(+2)	4.02	4	516.277	857.436	28.9	1.815
DVASAQWSPLSATSK(+3)	4.02	4	516.594	286.14	28.9	1.815
DVASAQWSPLSATSK(+3)	4.02	4	516.594	286.637	28.9	1.815
DVASAQWSPLSATSK(+3)	4.02	4	516.594	588.306	28.9	1.815
DVASAQWSPLSATSK(+3)	4.02	4	516.594	701.336	28.9	1.815
DVASAQWSPLSATSK(+3)	4.02	4	516.594	716.875	28.9	1.815
DPIAPPGPPFPK(+3)	4.29	4	411.56	244.647	22.4	1.815
DPIAPPGPPFPK(+3)	4.29	4	411.56	326.171	22.4	1.815
DPIAPPGPPFPK(+3)	4.29	4	411.56	391.234	22.4	1.815
DPIAPPGPPFPK(+3)	4.29	4	411.56	559.324	22.4	1.815
DPIAPPGPPFPK(+3)	4.29	4	411.56	642.361	22.4	1.815
VQGLEGPR(+2)	4.32	4	428.237	329.193	28.4	1.815
VQGLEGPR(+2)	4.32	4	428.237	378.704	22.4	1.815
VQGLEGPR(+2)	4.32	4	428.237	458.236	28.4	1.815
VQGLEGPR(+2)	4.32	4	428.237	628.341	26.4	1.815
VQGLEGPR(+2)	4.32	4	428.237	756.4	28.4	1.815
VQGLEGPR (heavy)(+2)	4.32	4	433.241	339.201	28.4	1.815
VQGLEGPR (heavy)(+2)	4.32	4	433.241	383.708	22.4	1.815
VQGLEGPR (heavy)(+2)	4.32	4	433.241	468.244	28.4	1.815
VQGLEGPR (heavy)(+2)	4.32	4	433.241	638.35	26.4	1.815
VQGLEGPR (heavy)(+2)	4.32	4	433.241	766.408	28.4	1.815
SASLHLPK(+3)	4.35	4	284.836	304.2	17.6	1.815
SASLHLPK(+3)	4.35	4	284.836	347.716	14.2	1.815
SASLHLPK(+3)	4.35	4	284.836	357.25	17.8	1.815
SASLHLPK (heavy)(+3)	4.35	4	287.507	308.207	17.6	1.815
SASLHLPK (heavy)(+3)	4.35	4	287.507	351.723	14.2	1.815
SASLHLPK (heavy)(+3)	4.35	4	287.507	365.264	17.8	1.815
SASLHLPK(+2)	4.35	4	426.75	347.716	23.3	1.815
SASLHLPK(+2)	4.35	4	426.75	494.309	26.3	1.815
SASLHLPK(+2)	4.35	4	426.75	609.335	24.6	1.815
SASLHLPK(+2)	4.35	4	426.75	694.425	24.6	1.815
SASLHLPK (heavy)(+2)	4.35	4	430.757	351.723	23.3	1.815
SASLHLPK (heavy)(+2)	4.35	4	430.757	502.323	26.3	1.815
SASLHLPK (heavy)(+2)	4.35	4	430.757	609.335	24.6	1.815
SASLHLPK (heavy)(+2)	4.35	4	430.757	702.439	24.6	1.815
GSQYWR(+2)	4.45	4	398.69	273.119	19.6	1.815
GSQYWR(+2)	4.45	4	398.69	326.664	18.6	1.815
GSQYWR(+2)	4.45	4	398.69	370.18	17.6	1.815
GSQYWR(+2)	4.45	4	398.69	524.262	20.1	1.815
GSQYWR(+2)	4.45	4	398.69	652.32	20.6	1.815
GSQYWR (heavy)(+2)	4.45	4	403.694	273.119	19.6	1.815
GSQYWR (heavy)(+2)	4.45	4	403.694	331.668	18.6	1.815
GSQYWR (heavy)(+2)	4.45	4	403.694	375.184	17.6	1.815
GSQYWR (heavy)(+2)	4.45	4	403.694	534.27	20.1	1.815
GSQYWR (heavy)(+2)	4.45	4	403.694	662.328	20.6	1.815
VFSVR(+2)	4.52	4	304.181	167.592	19.8	1.815
VFSVR(+2)	4.52	4	304.181	254.648	15.8	1.815
VFSVR(+2)	4.52	4	304.181	334.176	14.8	1.815
VFSVR(+2)	4.52	4	304.181	361.219	16.8	1.815
VFSVR(+2)	4.52	4	304.181	508.288	17.8	1.815
VFSVR (heavy)(+2)	4.52	4	309.185	167.592	19.8	1.815
VFSVR (heavy)(+2)	4.52	4	309.185	259.652	15.8	1.815
VFSVR (heavy)(+2)	4.52	4	309.185	334.176	14.8	1.815
VFSVR (heavy)(+2)	4.52	4	309.185	371.228	16.8	1.815
VFSVR (heavy)(+2)	4.52	4	309.185	518.296	17.8	1.815
FLENEDR(+2)	4.65	4	461.716	419.188	29.5	1.815
FLENEDR(+2)	4.65	4	461.716	533.231	28.4	1.815
FLENEDR(+2)	4.65	4	461.716	662.274	27.4	1.815
FLENEDR (heavy)(+2)	4.65	4	466.721	429.197	29.5	1.815
FLENEDR (heavy)(+2)	4.65	4	466.721	543.24	28.4	1.815
FLENEDR (heavy)(+2)	4.65	4	466.721	672.282	27.4	1.815
NEEAIFDSSK(+2)	4.9	4	570.264	161.092	32.2	1.815
NEEAIFDSSK(+2)	4.9	4	570.264	321.177	32.2	1.815
NEEAIFDSSK(+2)	4.9	4	570.264	410.18	32.2	1.815
NEEAIFDSSK(+2)	4.9	4	570.264	436.204	32.2	1.815
NEEAIFDSSK(+2)	4.9	4	570.264	819.352	32.2	1.815
AEAEWFK(+2)	4.91	4	440.713	201.087	24.2	1.815
AEAEWFK(+2)	4.91	4	440.713	340.674	24.2	1.815
AEAEWFK(+2)	4.91	4	440.713	405.195	24.2	1.815
AEAEWFK(+2)	4.91	4	440.713	680.34	24.2	1.815
AEAEWFK(+2)	4.91	4	440.713	809.383	24.2	1.815
AVNIAGIGEPGEVTDVIEMK(+3)	4.91	4	681.353	235.142	39.1	1.815
AVNIAGIGEPGEVTDVIEMK(+3)	4.91	4	681.353	348.706	39.1	1.815
AVNIAGIGEPGEVTDVIEMK(+3)	4.91	4	681.353	418.215	39.1	1.815
AVNIAGIGEPGEVTDVIEMK(+3)	4.91	4	681.353	461.753	39.1	1.815
AVNIAGIGEPGEVTDVIEMK(+3)	4.91	4	681.353	490.264	39.1	1.815
SPDTFVR(+2)	5.09	4	411.211	367.695	23.4	1.815
SPDTFVR(+2)	5.09	4	411.211	421.256	27.4	1.815
SPDTFVR(+2)	5.09	4	411.211	522.303	27.4	1.815
SPDTFVR(+2)	5.09	4	411.211	637.33	26.4	1.815
SPDTFVR(+2)	5.09	4	411.211	647.304	26.4	1.815
SPDTFVR (heavy)(+2)	5.09	4	416.215	372.699	23.4	1.815
SPDTFVR (heavy)(+2)	5.09	4	416.215	431.264	27.4	1.815
SPDTFVR (heavy)(+2)	5.09	4	416.215	532.312	27.4	1.815
SPDTFVR (heavy)(+2)	5.09	4	416.215	647.304	26.4	1.815
SPDTFVR (heavy)(+2)	5.09	4	416.215	647.339	26.4	1.815
VLVAQHDVYK(+3)	5.15	4	391.22	430.717	20.1	1.815
VLVAQHDVYK(+3)	5.15	4	391.22	480.251	18.1	1.815
VLVAQHDVYK(+3)	5.15	4	391.22	536.793	18.1	1.815
VLVAQHDVYK(+3)	5.15	4	391.22	661.33	26.1	1.815
VLVAQHDVYK(+3)	5.15	4	391.22	860.426	25.1	1.815
VLVAQHDVYK (heavy)(+3)	5.15	4	393.891	434.724	20.1	1.815
VLVAQHDVYK (heavy)(+3)	5.15	4	393.891	484.258	18.1	1.815
VLVAQHDVYK (heavy)(+3)	5.15	4	393.891	540.8	18.1	1.815
VLVAQHDVYK (heavy)(+3)	5.15	4	393.891	669.345	26.1	1.815
VLVAQHDVYK (heavy)(+3)	5.15	4	393.891	868.44	25.1	1.815
EVEFDASK(+2)	5.17	4	462.719	305.182	28.6	1.815
EVEFDASK(+2)	5.17	4	462.719	348.664	21.6	1.815
EVEFDASK(+2)	5.17	4	462.719	420.209	22.6	1.815
EVEFDASK(+2)	5.17	4	462.719	567.277	23.6	1.815
EVEFDASK(+2)	5.17	4	462.719	696.32	24.6	1.815
EVEFDASK (heavy)(+2)	5.17	4	466.726	313.196	28.6	1.815
EVEFDASK (heavy)(+2)	5.17	4	466.726	352.671	21.6	1.815
EVEFDASK (heavy)(+2)	5.17	4	466.726	428.223	22.6	1.815
EVEFDASK (heavy)(+2)	5.17	4	466.726	575.292	23.6	1.815
EVEFDASK (heavy)(+2)	5.17	4	466.726	704.334	24.6	1.815
TIVAINK(+2)	5.3	4	379.742	272.676	20.4	1.815
TIVAINK(+2)	5.3	4	379.742	314.207	15.4	1.815
TIVAINK(+2)	5.3	4	379.742	374.24	25.4	1.815
TIVAINK(+2)	5.3	4	379.742	445.277	19.4	1.815
TIVAINK(+2)	5.3	4	379.742	544.345	19.4	1.815
TIVAINK (heavy)(+2)	5.3	4	383.749	276.683	20.4	1.815
TIVAINK (heavy)(+2)	5.3	4	383.749	314.207	15.4	1.815
TIVAINK (heavy)(+2)	5.3	4	383.749	382.254	25.4	1.815
TIVAINK (heavy)(+2)	5.3	4	383.749	453.291	19.4	1.815
TIVAINK (heavy)(+2)	5.3	4	383.749	552.36	19.4	1.815
DMVEYK(+2)	5.4	4	392.68	269.647	21.2	1.815
DMVEYK(+2)	5.4	4	392.68	346.143	17.2	1.815
DMVEYK(+2)	5.4	4	392.68	439.219	19.5	1.815
DMVEYK(+2)	5.4	4	392.68	475.186	17.7	1.815
DMVEYK(+2)	5.4	4	392.68	538.287	19.2	1.815
DMVEYK (heavy)(+2)	5.4	4	396.688	273.654	21.2	1.815
DMVEYK (heavy)(+2)	5.4	4	396.688	346.143	17.2	1.815
DMVEYK (heavy)(+2)	5.4	4	396.688	447.233	19.5	1.815
DMVEYK (heavy)(+2)	5.4	4	396.688	475.186	17.7	1.815
DMVEYK (heavy)(+2)	5.4	4	396.688	546.301	19.2	1.815
NLLPR(+2)	5.41	4	306.695	193.132	17.9	1.815
NLLPR(+2)	5.41	4	306.695	249.674	13.9	1.815
NLLPR(+2)	5.41	4	306.695	341.218	15.9	1.815
NLLPR(+2)	5.41	4	306.695	385.256	14.9	1.815
NLLPR(+2)	5.41	4	306.695	498.34	18.9	1.815
NLLPR (heavy)(+2)	5.41	4	311.699	198.136	17.9	1.815
NLLPR (heavy)(+2)	5.41	4	311.699	254.678	13.9	1.815
NLLPR (heavy)(+2)	5.41	4	311.699	341.218	15.9	1.815
NLLPR (heavy)(+2)	5.41	4	311.699	395.264	14.9	1.815
NLLPR (heavy)(+2)	5.41	4	311.699	508.348	18.9	1.815
DMEIAQTQK(+2)	5.43	4	532.258	376.117	29.9	1.815
DMEIAQTQK(+2)	5.43	4	532.258	504.278	29.9	1.815
DMEIAQTQK(+2)	5.43	4	532.258	575.315	29.9	1.815
DMEIAQTQK(+2)	5.43	4	532.258	688.399	25.9	1.815
DMEIAQTQK(+2)	5.43	4	532.258	817.441	29.9	1.815
DMEIAQTQK (heavy)(+2)	5.43	4	536.265	376.117	29.9	1.815
DMEIAQTQK (heavy)(+2)	5.43	4	536.265	512.292	29.9	1.815
DMEIAQTQK (heavy)(+2)	5.43	4	536.265	583.329	29.9	1.815
DMEIAQTQK (heavy)(+2)	5.43	4	536.265	696.413	25.9	1.815
DMEIAQTQK (heavy)(+2)	5.43	4	536.265	825.456	29.9	1.815
KPLNIDHLGEDK(+3)	5.45	4	460.249	349.677	26.7	1.815
KPLNIDHLGEDK(+3)	5.45	4	460.249	409.73	25.7	1.815
KPLNIDHLGEDK(+3)	5.45	4	460.249	561.288	29.4	1.815
KPLNIDHLGEDK(+3)	5.45	4	460.249	625.822	24.7	1.815
KPLNIDHLGEDK (heavy)(+3)	5.45	4	465.591	353.684	26.7	1.815
KPLNIDHLGEDK (heavy)(+3)	5.45	4	465.591	413.737	25.7	1.815
KPLNIDHLGEDK (heavy)(+3)	5.45	4	465.591	569.302	29.4	1.815
KPLNIDHLGEDK (heavy)(+3)	5.45	4	465.591	629.83	24.7	1.815
AAPAPAPPPEPERPK(+3)	5.59	4	508.943	523.785	30.4	1.815
AAPAPAPPPEPERPK(+3)	5.59	4	508.943	607.83	23.4	1.815
AAPAPAPPPEPERPK(+3)	5.59	4	508.943	626.362	33.4	1.815
AAPAPAPPPEPERPK(+3)	5.59	4	508.943	691.875	23.4	1.815
AAPAPAPPPEPERPK(+3)	5.59	4	508.943	852.457	33.4	1.815
AAPAPAPPPEPERPK (heavy)(+3)	5.59	4	514.951	532.796	30.4	1.815
AAPAPAPPPEPERPK (heavy)(+3)	5.59	4	514.951	616.841	23.4	1.815
AAPAPAPPPEPERPK (heavy)(+3)	5.59	4	514.951	644.385	33.4	1.815
AAPAPAPPPEPERPK (heavy)(+3)	5.59	4	514.951	700.886	23.4	1.815
AAPAPAPPPEPERPK (heavy)(+3)	5.59	4	514.951	870.48	33.4	1.815
AAPAPAPPPEPERPK(+2)	5.59	4	762.912	523.785	48.1	1.815
AAPAPAPPPEPERPK(+2)	5.59	4	762.912	607.83	46.1	1.815
AAPAPAPPPEPERPK(+2)	5.59	4	762.912	691.875	45.1	1.815
AAPAPAPPPEPERPK(+2)	5.59	4	762.912	1046.563	49.1	1.815
AAPAPAPPPEPERPK(+2)	5.59	4	762.912	1214.653	45.1	1.815
AAPAPAPPPEPERPK (heavy)(+2)	5.59	4	771.923	532.796	48.1	1.815
AAPAPAPPPEPERPK (heavy)(+2)	5.59	4	771.923	616.841	46.1	1.815
AAPAPAPPPEPERPK (heavy)(+2)	5.59	4	771.923	700.886	45.1	1.815
AAPAPAPPPEPERPK (heavy)(+2)	5.59	4	771.923	1064.585	49.1	1.815
AAPAPAPPPEPERPK (heavy)(+2)	5.59	4	771.923	1232.675	45.1	1.815
SIELAEAK (heavy)(+2)	5.6	4	434.746	201.123	20.1	1.815
SIELAEAK (heavy)(+2)	5.6	4	434.746	226.164	28.6	1.815
SIELAEAK (heavy)(+2)	5.6	4	434.746	539.328	24.6	1.815
ILFVIFVDLISIIYVVITS(+3)	5.88	4	723.105	293.702	41.6	1.815
ILFVIFVDLISIIYVVITS(+3)	5.88	4	723.105	320.182	41.6	1.815
ILFVIFVDLISIIYVVITS(+3)	5.88	4	723.105	681.382	41.6	1.815
ILFVIFVDLISIIYVVITS(+3)	5.88	4	723.105	791.461	41.6	1.815
ILFVIFVDLISIIYVVITS(+3)	5.88	4	723.105	924.568	41.6	1.815
KPEAPPPK(+2)	6.39	4	432.252	368.205	23.7	1.815
KPEAPPPK(+2)	6.39	4	432.252	426.235	23.7	1.815
KPEAPPPK(+2)	6.39	4	432.252	509.308	23.7	1.815
KPEAPPPK(+2)	6.39	4	432.252	620.34	23.7	1.815
KPEAPPPK(+2)	6.39	4	432.252	638.351	23.7	1.815
TVIEVDER(+2)	6.41	4	480.753	314.207	31.4	1.815
TVIEVDER(+2)	6.41	4	480.753	380.695	21.7	1.815
TVIEVDER(+2)	6.41	4	480.753	647.299	29.2	1.815
TVIEVDER(+2)	6.41	4	480.753	760.384	25.2	1.815
TVIEVDER (heavy)(+2)	6.41	4	485.757	314.207	31.4	1.815
TVIEVDER (heavy)(+2)	6.41	4	485.757	385.7	21.7	1.815
TVIEVDER (heavy)(+2)	6.41	4	485.757	657.308	29.2	1.815
TVIEVDER (heavy)(+2)	6.41	4	485.757	770.392	25.2	1.815
SSEDPNEDIVER(+2)	6.73	4	695.31	486.243	41.7	2.166
SSEDPNEDIVER(+2)	6.73	4	695.31	543.757	36.9	2.166
SSEDPNEDIVER(+2)	6.73	4	695.31	1086.506	41.2	2.166
SSEDPNEDIVER (heavy)(+2)	6.73	4	700.314	491.247	41.7	2.166
SSEDPNEDIVER (heavy)(+2)	6.73	4	700.314	548.761	36.9	2.166
SSEDPNEDIVER (heavy)(+2)	6.73	4	700.314	1096.514	41.2	2.166
TTPATLALEK(+2)	6.76	4	522.8	230.642	29.3	2.166
TTPATLALEK(+2)	6.76	4	522.8	236.624	29.3	2.166
TTPATLALEK(+2)	6.76	4	522.8	337.708	29.3	2.166
TTPATLALEK(+2)	6.76	4	522.8	745.445	29.3	2.166
TTPATLALEK(+2)	6.76	4	522.8	842.498	29.3	2.166
TYLFK(+2)	7.24	4	336.191	285.668	22.7	2.166
TYLFK(+2)	7.24	4	336.191	378.202	16.5	2.166
TYLFK(+2)	7.24	4	336.191	407.265	18	2.166
TYLFK(+2)	7.24	4	336.191	525.271	13.7	2.166
TYLFK(+2)	7.24	4	336.191	570.329	18.7	2.166
TYLFK (heavy)(+2)	7.24	4	340.198	289.675	22.7	2.166
TYLFK (heavy)(+2)	7.24	4	340.198	378.202	16.5	2.166
TYLFK (heavy)(+2)	7.24	4	340.198	415.279	18	2.166
TYLFK (heavy)(+2)	7.24	4	340.198	525.271	13.7	2.166
TYLFK (heavy)(+2)	7.24	4	340.198	578.343	18.7	2.166
AVLTIDEK(+2)	7.3	4	444.755	142.602	27.9	2.166
AVLTIDEK(+2)	7.3	4	444.755	359.703	19.4	2.166
AVLTIDEK(+2)	7.3	4	444.755	605.314	20.6	2.166
AVLTIDEK(+2)	7.3	4	444.755	718.398	21.4	2.166
AVLTIDEK (heavy)(+2)	7.3	4	448.762	142.602	27.9	2.166
AVLTIDEK (heavy)(+2)	7.3	4	448.762	363.71	19.4	2.166
AVLTIDEK (heavy)(+2)	7.3	4	448.762	613.328	20.6	2.166
AVLTIDEK (heavy)(+2)	7.3	4	448.762	726.412	21.4	2.166
DLQAQVVESAKK (heavy)(+3)	7.31	4	444.588	488.294	20.1	2.166
DLQAQVVESAKK (heavy)(+3)	7.31	4	444.588	578.348	27.1	2.166
DLQAQVVESAKK (heavy)(+3)	7.31	4	444.588	677.416	27.6	2.166
LPNNVLQEK(+2)	7.42	4	527.798	471.256	30.1	2.166
LPNNVLQEK(+2)	7.42	4	527.798	517.298	34.6	2.166
LPNNVLQEK(+2)	7.42	4	527.798	844.452	33.1	2.166
LPNNVLQEK(+2)	7.42	4	527.798	941.505	32.6	2.166
LPNNVLQEK (heavy)(+2)	7.42	4	531.805	475.263	30.1	2.166
LPNNVLQEK (heavy)(+2)	7.42	4	531.805	525.312	34.6	2.166
LPNNVLQEK (heavy)(+2)	7.42	4	531.805	852.467	33.1	2.166
LPNNVLQEK (heavy)(+2)	7.42	4	531.805	949.519	32.6	2.166
LMSTEASQNITYHC[+57.021464]K(+3)	7.43	4	594.943	217.109	32.7	2.166
LMSTEASQNITYHC[+57.021464]K(+3)	7.43	4	594.943	708.313	36.7	2.166
LMSTEASQNITYHC[+57.021464]K(+3)	7.43	4	594.943	726.333	28.7	2.166
LMSTEASQNITYHC[+57.021464]K(+3)	7.43	4	594.943	769.849	28.7	2.166
LMSTEASQNITYHC[+57.021464]K(+3)	7.43	4	594.943	835.369	29.7	2.166
LMSTEASQNITYHC[+57.021464]K (heavy)(+3)	7.43	4	597.614	217.109	32.7	2.166
LMSTEASQNITYHC[+57.021464]K (heavy)(+3)	7.43	4	597.614	716.328	36.7	2.166
LMSTEASQNITYHC[+57.021464]K (heavy)(+3)	7.43	4	597.614	730.34	28.7	2.166
LMSTEASQNITYHC[+57.021464]K (heavy)(+3)	7.43	4	597.614	773.856	28.7	2.166
LMSTEASQNITYHC[+57.021464]K (heavy)(+3)	7.43	4	597.614	839.376	29.7	2.166
SLEDEIVGR(+3)	7.69	4	339.845	166.108	18	2.227
SLEDEIVGR(+3)	7.69	4	339.845	223.1	18	2.227
SLEDEIVGR(+3)	7.69	4	339.845	409.206	18	2.227
SLEDEIVGR(+3)	7.69	4	339.845	422.208	18	2.227
SLEDEIVGR(+3)	7.69	4	339.845	465.748	18	2.227
SLEDEIVGR(+2)	7.69	4	509.264	165.587	28.4	2.227
SLEDEIVGR(+2)	7.69	4	509.264	166.108	28.4	2.227
SLEDEIVGR(+2)	7.69	4	509.264	409.206	28.4	2.227
SLEDEIVGR(+2)	7.69	4	509.264	465.748	28.4	2.227
SLEDEIVGR(+2)	7.69	4	509.264	817.405	28.4	2.227
ELPLIFITPLSDVK(+3)	7.93	4	528.979	380.216	29.6	2.371
ELPLIFITPLSDVK(+3)	7.93	4	528.979	510.292	29.6	2.371
ELPLIFITPLSDVK(+3)	7.93	4	528.979	512.808	29.6	2.371
ELPLIFITPLSDVK(+3)	7.93	4	528.979	566.355	29.6	2.371
ELPLIFITPLSDVK(+3)	7.93	4	528.979	670.379	29.6	2.371
VGEAFALTGR(+2)	8.05	4	510.777	332.692	28.5	2.506
VGEAFALTGR(+2)	8.05	4	510.777	333.188	28.5	2.506
VGEAFALTGR(+2)	8.05	4	510.777	344.687	28.5	2.506
VGEAFALTGR(+2)	8.05	4	510.777	423.721	28.5	2.506
VGEAFALTGR(+2)	8.05	4	510.777	504.245	28.5	2.506
TIDTTAEQTSFR(+3)	8.1	4	457.224	255.637	25.2	2.506
TIDTTAEQTSFR(+3)	8.1	4	457.224	330.166	25.2	2.506
TIDTTAEQTSFR(+3)	8.1	4	457.224	384.188	25.2	2.506
TIDTTAEQTSFR(+3)	8.1	4	457.224	520.754	25.2	2.506
TIDTTAEQTSFR(+3)	8.1	4	457.224	598.278	25.2	2.506
GQYC[+57.021464]YELDEK(+2)	8.43	4	652.776	560.237	32.3	2.802
GQYC[+57.021464]YELDEK(+2)	8.43	4	652.776	633.309	40.3	2.802
GQYC[+57.021464]YELDEK(+2)	8.43	4	652.776	796.372	37.8	2.802
GQYC[+57.021464]YELDEK(+2)	8.43	4	652.776	956.403	36.8	2.802
GQYC[+57.021464]YELDEK(+2)	8.43	4	652.776	1119.466	36.3	2.802
GQYC[+57.021464]YELDEK (heavy)(+2)	8.43	4	656.783	564.244	32.3	2.802
GQYC[+57.021464]YELDEK (heavy)(+2)	8.43	4	656.783	641.323	40.3	2.802
GQYC[+57.021464]YELDEK (heavy)(+2)	8.43	4	656.783	804.387	37.8	2.802
GQYC[+57.021464]YELDEK (heavy)(+2)	8.43	4	656.783	964.417	36.8	2.802
GQYC[+57.021464]YELDEK (heavy)(+2)	8.43	4	656.783	1127.481	36.3	2.802
KPEAPPAK(+2)	8.54	4	419.245	158.105	22.9	3.067
KPEAPPAK(+2)	8.54	4	419.245	262.147	22.9	3.067
KPEAPPAK(+2)	8.54	4	419.245	310.674	22.9	3.067
KPEAPPAK(+2)	8.54	4	419.245	355.198	22.9	3.067
KPEAPPAK(+2)	8.54	4	419.245	620.34	22.9	3.067
AVTSANIQEFAGC[+57.021464]K(+3)	9.09	4	499.245	136.584	27.8	3.437
AVTSANIQEFAGC[+57.021464]K(+3)	9.09	4	499.245	218.105	29.8	3.437
AVTSANIQEFAGC[+57.021464]K(+3)	9.09	4	499.245	359.193	32.8	3.437
AVTSANIQEFAGC[+57.021464]K(+3)	9.09	4	499.245	476.731	32.8	3.437
AVTSANIQEFAGC[+57.021464]K(+3)	9.09	4	499.245	595.296	32.8	3.437
AVTSANIQEFAGC[+57.021464]K (heavy)(+3)	9.09	4	501.916	136.584	27.8	3.437
AVTSANIQEFAGC[+57.021464]K (heavy)(+3)	9.09	4	501.916	222.112	29.8	3.437
AVTSANIQEFAGC[+57.021464]K (heavy)(+3)	9.09	4	501.916	359.193	32.8	3.437
AVTSANIQEFAGC[+57.021464]K (heavy)(+3)	9.09	4	501.916	480.739	32.8	3.437
AVTSANIQEFAGC[+57.021464]K (heavy)(+3)	9.09	4	501.916	595.296	32.8	3.437
YGVSDYYK (heavy)(+2)	9.14	4	501.736	320.16	27.7	3.437
YGVSDYYK (heavy)(+2)	9.14	4	501.736	596.281	27.7	3.437
YGVSDYYK (heavy)(+2)	9.14	4	501.736	683.313	27.7	3.437
IC[+57.021464]AMEGLPQK(+2)	9.2	4	573.785	345.159	36.7	3.439
IC[+57.021464]AMEGLPQK(+2)	9.2	4	573.785	372.224	36.7	3.439
IC[+57.021464]AMEGLPQK(+2)	9.2	4	573.785	671.372	33.2	3.439
IC[+57.021464]AMEGLPQK(+2)	9.2	4	573.785	802.413	31.4	3.439
IC[+57.021464]AMEGLPQK(+2)	9.2	4	573.785	873.45	31.9	3.439
IC[+57.021464]AMEGLPQK (heavy)(+2)	9.2	4	577.793	345.159	36.7	3.439
IC[+57.021464]AMEGLPQK (heavy)(+2)	9.2	4	577.793	380.238	36.7	3.439
IC[+57.021464]AMEGLPQK (heavy)(+2)	9.2	4	577.793	679.386	33.2	3.439
IC[+57.021464]AMEGLPQK (heavy)(+2)	9.2	4	577.793	810.427	31.4	3.439
IC[+57.021464]AMEGLPQK (heavy)(+2)	9.2	4	577.793	881.464	31.9	3.439
FMSPLEDQTVK(+2)	9.24	4	647.821	238.147	37	3.439
FMSPLEDQTVK(+2)	9.24	4	647.821	463.201	37	3.439
FMSPLEDQTVK(+2)	9.24	4	647.821	719.357	37	3.439
FMSPLEDQTVK(+2)	9.24	4	647.821	820.355	37	3.439
FMSPLEDQTVK(+2)	9.24	4	647.821	832.441	37	3.439
AWTPVTYTVTR(+2)	9.26	4	647.843	228.616	37	3.439
AWTPVTYTVTR(+2)	9.26	4	647.843	238.645	37	3.439
AWTPVTYTVTR(+2)	9.26	4	647.843	555.293	37	3.439
AWTPVTYTVTR(+2)	9.26	4	647.843	612.325	37	3.439
AWTPVTYTVTR(+2)	9.26	4	647.843	639.346	37	3.439
IIVPLNNR(+2)	9.63	4	469.792	326.244	21	4.311
IIVPLNNR(+2)	9.63	4	469.792	356.709	22	4.311
IIVPLNNR(+2)	9.63	4	469.792	613.342	24.2	4.311
IIVPLNNR(+2)	9.63	4	469.792	712.41	24.7	4.311
IIVPLNNR (heavy)(+2)	9.63	4	474.796	326.244	21	4.311
IIVPLNNR (heavy)(+2)	9.63	4	474.796	361.713	22	4.311
IIVPLNNR (heavy)(+2)	9.63	4	474.796	623.35	24.2	4.311
IIVPLNNR (heavy)(+2)	9.63	4	474.796	722.418	24.7	4.311
EGVVEC[+57.021464]SFVK(+2)	9.87	4	577.281	286.14	31.6	4.311
EGVVEC[+57.021464]SFVK(+2)	9.87	4	577.281	434.715	27.6	4.311
EGVVEC[+57.021464]SFVK(+2)	9.87	4	577.281	640.312	31.6	4.311
EGVVEC[+57.021464]SFVK(+2)	9.87	4	577.281	769.355	32.6	4.311
EGVVEC[+57.021464]SFVK(+2)	9.87	4	577.281	868.423	32.6	4.311
EGVVEC[+57.021464]SFVK (heavy)(+2)	9.87	4	581.288	286.14	31.6	4.311
EGVVEC[+57.021464]SFVK (heavy)(+2)	9.87	4	581.288	438.722	27.6	4.311
EGVVEC[+57.021464]SFVK (heavy)(+2)	9.87	4	581.288	648.327	31.6	4.311
EGVVEC[+57.021464]SFVK (heavy)(+2)	9.87	4	581.288	777.369	32.6	4.311
EGVVEC[+57.021464]SFVK (heavy)(+2)	9.87	4	581.288	876.438	32.6	4.311
DLQAQVVESAK (heavy)(+2)	9.97	4	598.324	541.307	36.2	4.311
DLQAQVVESAK (heavy)(+2)	9.97	4	598.324	768.434	32.7	4.311
DLQAQVVESAK (heavy)(+2)	9.97	4	598.324	839.471	32.7	4.311
VVFDDTYDR(+2)	10.03	4	565.261	453.209	35.9	4.311
VVFDDTYDR(+2)	10.03	4	565.261	669.284	34.9	4.311
VVFDDTYDR(+2)	10.03	4	565.261	784.311	32.9	4.311
VVFDDTYDR(+2)	10.03	4	565.261	931.379	28.9	4.311
VVFDDTYDR(+2)	10.03	4	565.261	1030.448	31.9	4.311
VVFDDTYDR (heavy)(+2)	10.03	4	570.265	463.217	35.9	4.311
VVFDDTYDR (heavy)(+2)	10.03	4	570.265	679.292	34.9	4.311
VVFDDTYDR (heavy)(+2)	10.03	4	570.265	794.319	32.9	4.311
VVFDDTYDR (heavy)(+2)	10.03	4	570.265	941.387	28.9	4.311
VVFDDTYDR (heavy)(+2)	10.03	4	570.265	1040.456	31.9	4.311
TIYAGNALC[+57.021464]TVK(+2)	10.44	4	655.842	378.202	36.5	4.311
TIYAGNALC[+57.021464]TVK(+2)	10.44	4	655.842	548.776	32.5	4.311
TIYAGNALC[+57.021464]TVK(+2)	10.44	4	655.842	862.445	37.5	4.311
TIYAGNALC[+57.021464]TVK(+2)	10.44	4	655.842	933.482	37.5	4.311
TIYAGNALC[+57.021464]TVK(+2)	10.44	4	655.842	1096.546	36.5	4.311
TIYAGNALC[+57.021464]TVK (heavy)(+2)	10.44	4	659.849	378.202	36.5	4.311
TIYAGNALC[+57.021464]TVK (heavy)(+2)	10.44	4	659.849	552.784	32.5	4.311
TIYAGNALC[+57.021464]TVK (heavy)(+2)	10.44	4	659.849	870.459	37.5	4.311
TIYAGNALC[+57.021464]TVK (heavy)(+2)	10.44	4	659.849	941.496	37.5	4.311
TIYAGNALC[+57.021464]TVK (heavy)(+2)	10.44	4	659.849	1104.56	36.5	4.311
YDITTLR(+2)	10.5	4	441.239	245.653	28.2	4.311
YDITTLR(+2)	10.5	4	441.239	302.195	22.5	4.311
YDITTLR(+2)	10.5	4	441.239	389.251	26.5	4.311
YDITTLR(+2)	10.5	4	441.239	490.298	24	4.311
YDITTLR(+2)	10.5	4	441.239	603.382	24.2	4.311
YDITTLR (heavy)(+2)	10.5	4	446.244	250.657	28.2	4.311
YDITTLR (heavy)(+2)	10.5	4	446.244	307.199	22.5	4.311
YDITTLR (heavy)(+2)	10.5	4	446.244	399.259	26.5	4.311
YDITTLR (heavy)(+2)	10.5	4	446.244	500.307	24	4.311
YDITTLR (heavy)(+2)	10.5	4	446.244	613.391	24.2	4.311
LTVLEGDPYFTGK(+3)	10.68	4	480.585	157.607	26.7	4.311
LTVLEGDPYFTGK(+3)	10.68	4	480.585	226.629	26.7	4.311
LTVLEGDPYFTGK(+3)	10.68	4	480.585	314.207	26.7	4.311
LTVLEGDPYFTGK(+3)	10.68	4	480.585	364.695	26.7	4.311
LTVLEGDPYFTGK(+3)	10.68	4	480.585	427.291	26.7	4.311
YGIGEPLDSEPETAR(+3)	11.5	4	545.261	174.106	30.7	5.186
YGIGEPLDSEPETAR(+3)	11.5	4	545.261	509.246	30.7	5.186
YGIGEPLDSEPETAR(+3)	11.5	4	545.261	644.291	30.7	5.186
YGIGEPLDSEPETAR(+3)	11.5	4	545.261	730.333	30.7	5.186
YGIGEPLDSEPETAR(+3)	11.5	4	545.261	730.377	30.7	5.186
FVYHLSDLC[+57.021464]K(+3)	11.8	4	427.881	420.228	27.6	5.186
FVYHLSDLC[+57.021464]K(+3)	11.8	4	427.881	436.718	24.6	5.186
FVYHLSDLC[+57.021464]K(+3)	11.8	4	427.881	518.25	19.4	5.186
FVYHLSDLC[+57.021464]K(+3)	11.8	4	427.881	622.286	27.4	5.186
FVYHLSDLC[+57.021464]K(+3)	11.8	4	427.881	735.371	26.4	5.186
FVYHLSDLC[+57.021464]K (heavy)(+3)	11.8	4	430.552	428.242	27.6	5.186
FVYHLSDLC[+57.021464]K (heavy)(+3)	11.8	4	430.552	440.725	24.6	5.186
FVYHLSDLC[+57.021464]K (heavy)(+3)	11.8	4	430.552	522.257	19.4	5.186
FVYHLSDLC[+57.021464]K (heavy)(+3)	11.8	4	430.552	630.301	27.4	5.186
FVYHLSDLC[+57.021464]K (heavy)(+3)	11.8	4	430.552	743.385	26.4	5.186
LGGEVSC[+57.021464]LVAGTK(+2)	11.9	4	645.839	357.177	36.9	5.186
LGGEVSC[+57.021464]LVAGTK(+2)	11.9	4	645.839	748.402	39.9	5.186
LGGEVSC[+57.021464]LVAGTK(+2)	11.9	4	645.839	835.434	35.9	5.186
LGGEVSC[+57.021464]LVAGTK(+2)	11.9	4	645.839	934.503	36.9	5.186
LGGEVSC[+57.021464]LVAGTK(+2)	11.9	4	645.839	1177.588	37.9	5.186
LGGEVSC[+57.021464]LVAGTK (heavy)(+2)	11.9	4	649.846	357.177	36.9	5.186
LGGEVSC[+57.021464]LVAGTK (heavy)(+2)	11.9	4	649.846	756.416	39.9	5.186
LGGEVSC[+57.021464]LVAGTK (heavy)(+2)	11.9	4	649.846	843.448	35.9	5.186
LGGEVSC[+57.021464]LVAGTK (heavy)(+2)	11.9	4	649.846	942.517	36.9	5.186
LGGEVSC[+57.021464]LVAGTK (heavy)(+2)	11.9	4	649.846	1185.602	37.9	5.186
LQHLENELTHDIITK(+3)	12	4	601.991	368.193	37.2	5.186
LQHLENELTHDIITK(+3)	12	4	601.991	379.209	39	5.186
LQHLENELTHDIITK(+3)	12	4	601.991	713.383	32.2	5.186
LQHLENELTHDIITK(+3)	12	4	601.991	781.912	32.8	5.186
LQHLENELTHDIITK (heavy)(+3)	12	4	604.662	368.193	37.2	5.186
LQHLENELTHDIITK (heavy)(+3)	12	4	604.662	379.209	39	5.186
LQHLENELTHDIITK (heavy)(+3)	12	4	604.662	717.39	32.2	5.186
LQHLENELTHDIITK (heavy)(+3)	12	4	604.662	785.919	32.8	5.186
NLFSVPGAPDKPTVSSVTR(+3)	12.23	4	658.021	657.854	37.6	5.186
NLFSVPGAPDKPTVSSVTR(+3)	12.23	4	658.021	658.356	37.6	5.186
NLFSVPGAPDKPTVSSVTR(+3)	12.23	4	658.021	706.381	37.6	5.186
NLFSVPGAPDKPTVSSVTR(+3)	12.23	4	658.021	749.415	37.6	5.186
NLFSVPGAPDKPTVSSVTR(+3)	12.23	4	658.021	974.563	37.6	5.186
LDQTGGVDFQAANVK(+3)	12.62	4	521.598	258.127	29.2	5.186
LDQTGGVDFQAANVK(+3)	12.62	4	521.598	431.261	29.2	5.186
LDQTGGVDFQAANVK(+3)	12.62	4	521.598	515.246	29.2	5.186
LDQTGGVDFQAANVK(+3)	12.62	4	521.598	603.809	29.2	5.186
LDQTGGVDFQAANVK(+3)	12.62	4	521.598	725.352	29.2	5.186
LIAPVAEEEATVPNNK(+2)	12.63	4	847.951	472.251	45.4	5.186
LIAPVAEEEATVPNNK(+2)	12.63	4	847.951	699.349	44.4	5.186
LIAPVAEEEATVPNNK(+2)	12.63	4	847.951	734.868	46.4	5.186
LIAPVAEEEATVPNNK(+2)	12.63	4	847.951	1201.57	52.4	5.186
LIAPVAEEEATVPNNK(+2)	12.63	4	847.951	1397.691	50.4	5.186
LIAPVAEEEATVPNNK (heavy)(+2)	12.63	4	851.958	480.266	45.4	5.186
LIAPVAEEEATVPNNK (heavy)(+2)	12.63	4	851.958	703.356	44.4	5.186
LIAPVAEEEATVPNNK (heavy)(+2)	12.63	4	851.958	738.875	46.4	5.186
LIAPVAEEEATVPNNK (heavy)(+2)	12.63	4	851.958	1209.584	52.4	5.186
LIAPVAEEEATVPNNK (heavy)(+2)	12.63	4	851.958	1405.705	50.4	5.186
QFNYTHIC[+57.021464]AGASAFGK(+3)	13.01	4	591.278	580.309	28.5	5.186
QFNYTHIC[+57.021464]AGASAFGK(+3)	13.01	4	591.278	610.298	29.5	5.186
QFNYTHIC[+57.021464]AGASAFGK(+3)	13.01	4	591.278	637.33	34.5	5.186
QFNYTHIC[+57.021464]AGASAFGK(+3)	13.01	4	591.278	691.83	29.5	5.186
QFNYTHIC[+57.021464]AGASAFGK(+3)	13.01	4	591.278	748.851	30.5	5.186
QFNYTHIC[+57.021464]AGASAFGK (heavy)(+3)	13.01	4	593.95	588.323	28.5	5.186
QFNYTHIC[+57.021464]AGASAFGK (heavy)(+3)	13.01	4	593.95	614.305	29.5	5.186
QFNYTHIC[+57.021464]AGASAFGK (heavy)(+3)	13.01	4	593.95	645.345	34.5	5.186
QFNYTHIC[+57.021464]AGASAFGK (heavy)(+3)	13.01	4	593.95	695.837	29.5	5.186
QFNYTHIC[+57.021464]AGASAFGK (heavy)(+3)	13.01	4	593.95	752.858	30.5	5.186
LC[+57.021464]FFYNK(+2)	13.36	4	496.238	421.19	28.4	5.186
LC[+57.021464]FFYNK(+2)	13.36	4	496.238	424.219	31.1	5.186
LC[+57.021464]FFYNK(+2)	13.36	4	496.238	571.287	28.9	5.186
LC[+57.021464]FFYNK(+2)	13.36	4	496.238	718.356	25.6	5.186
LC[+57.021464]FFYNK (heavy)(+2)	13.36	4	500.246	421.19	28.4	5.186
LC[+57.021464]FFYNK (heavy)(+2)	13.36	4	500.246	432.233	31.1	5.186
LC[+57.021464]FFYNK (heavy)(+2)	13.36	4	500.246	579.302	28.9	5.186
LC[+57.021464]FFYNK (heavy)(+2)	13.36	4	500.246	726.37	25.6	5.186
LSITGTYDLK(+2)	13.39	4	555.805	415.255	26.8	5.186
LSITGTYDLK(+2)	13.39	4	555.805	455.748	26.3	5.186
LSITGTYDLK(+2)	13.39	4	555.805	797.404	31.1	5.186
LSITGTYDLK(+2)	13.39	4	555.805	910.488	30.2	5.186
LSITGTYDLK (heavy)(+2)	13.39	4	559.812	415.255	26.8	5.186
LSITGTYDLK (heavy)(+2)	13.39	4	559.812	459.755	26.3	5.186
LSITGTYDLK (heavy)(+2)	13.39	4	559.812	805.418	31.1	5.186
LSITGTYDLK (heavy)(+2)	13.39	4	559.812	918.502	30.2	5.186
HDPSLQPWSVSYDGGSAK(+3)	13.49	4	644.302	627.293	31.8	5.186
HDPSLQPWSVSYDGGSAK(+3)	13.49	4	644.302	678.321	31.8	5.186
HDPSLQPWSVSYDGGSAK(+3)	13.49	4	644.302	883.416	32.8	5.186
HDPSLQPWSVSYDGGSAK(+3)	13.49	4	644.302	970.448	33.8	5.186
HDPSLQPWSVSYDGGSAK(+3)	13.49	4	644.302	1253.58	31.8	5.186
HDPSLQPWSVSYDGGSAK (heavy)(+3)	13.49	4	646.973	631.301	31.8	5.186
HDPSLQPWSVSYDGGSAK (heavy)(+3)	13.49	4	646.973	678.321	31.8	5.186
HDPSLQPWSVSYDGGSAK (heavy)(+3)	13.49	4	646.973	891.43	32.8	5.186
HDPSLQPWSVSYDGGSAK (heavy)(+3)	13.49	4	646.973	978.462	33.8	5.186
HDPSLQPWSVSYDGGSAK (heavy)(+3)	13.49	4	646.973	1261.594	31.8	5.186
ITNYIVEK(+2)	13.77	4	490.276	188.116	27.3	5.186
ITNYIVEK(+2)	13.77	4	490.276	326.189	27.3	5.186
ITNYIVEK(+2)	13.77	4	490.276	375.224	27.3	5.186
ITNYIVEK(+2)	13.77	4	490.276	417.224	27.3	5.186
ITNYIVEK(+2)	13.77	4	490.276	433.735	27.3	5.186
ITNYVIEK(+2)	13.78	4	490.276	326.189	27.3	5.186
ITNYVIEK(+2)	13.78	4	490.276	383.211	27.3	5.186
ITNYVIEK(+2)	13.78	4	490.276	417.224	27.3	5.186
ITNYVIEK(+2)	13.78	4	490.276	433.735	27.3	5.186
ITNYVIEK(+2)	13.78	4	490.276	591.314	27.3	5.186
SVLGQLGITK(+2)	14.26	4	508.31	300.192	24.2	5.186
SVLGQLGITK(+2)	14.26	4	508.31	415.261	23.4	5.186
SVLGQLGITK(+2)	14.26	4	508.31	716.43	29.1	5.186
SVLGQLGITK(+2)	14.26	4	508.31	829.514	25.7	5.186
SVLGQLGITK (heavy)(+2)	14.26	4	512.318	300.192	24.2	5.186
SVLGQLGITK (heavy)(+2)	14.26	4	512.318	419.268	23.4	5.186
SVLGQLGITK (heavy)(+2)	14.26	4	512.318	724.444	29.1	5.186
SVLGQLGITK (heavy)(+2)	14.26	4	512.318	837.528	25.7	5.186
VFC[+57.021464]NMETGETC[+57.021464]VYPTQPSVAQK(+3)	15	4	849.383	478.264	44.4	5.186
VFC[+57.021464]NMETGETC[+57.021464]VYPTQPSVAQK(+3)	15	4	849.383	559.796	44.4	5.186
VFC[+57.021464]NMETGETC[+57.021464]VYPTQPSVAQK(+3)	15	4	849.383	629.362	49.4	5.186
VFC[+57.021464]NMETGETC[+57.021464]VYPTQPSVAQK(+3)	15	4	849.383	1118.584	44.4	5.186
VFC[+57.021464]NMETGETC[+57.021464]VYPTQPSVAQK(+3)	15	4	849.383	1428.559	44.4	5.186
VFC[+57.021464]NMETGETC[+57.021464]VYPTQPSVAQK (heavy)(+3)	15	4	852.054	482.271	44.4	5.186
VFC[+57.021464]NMETGETC[+57.021464]VYPTQPSVAQK (heavy)(+3)	15	4	852.054	563.803	44.4	5.186
VFC[+57.021464]NMETGETC[+57.021464]VYPTQPSVAQK (heavy)(+3)	15	4	852.054	637.376	49.4	5.186
VFC[+57.021464]NMETGETC[+57.021464]VYPTQPSVAQK (heavy)(+3)	15	4	852.054	1126.598	44.4	5.186
VFC[+57.021464]NMETGETC[+57.021464]VYPTQPSVAQK (heavy)(+3)	15	4	852.054	1428.559	44.4	5.186
NMEVFFPK(+2)	15.05	4	506.252	375.133	24.2	5.186
NMEVFFPK(+2)	15.05	4	506.252	538.302	26.2	5.186
NMEVFFPK(+2)	15.05	4	506.252	637.371	26.2	5.186
NMEVFFPK(+2)	15.05	4	506.252	766.413	25.2	5.186
NMEVFFPK (heavy)(+2)	15.05	4	510.259	375.133	24.2	5.186
NMEVFFPK (heavy)(+2)	15.05	4	510.259	546.317	26.2	5.186
NMEVFFPK (heavy)(+2)	15.05	4	510.259	645.385	26.2	5.186
NMEVFFPK (heavy)(+2)	15.05	4	510.259	774.428	25.2	5.186
MISDAIPELK(+2)	15.1	4	558.802	486.292	36.5	5.186
MISDAIPELK(+2)	15.1	4	558.802	670.413	29.5	5.186
MISDAIPELK(+2)	15.1	4	558.802	785.44	30.5	5.186
MISDAIPELK(+2)	15.1	4	558.802	872.472	28.5	5.186
MISDAIPELK(+2)	15.1	4	558.802	985.556	29.5	5.186
MISDAIPELK (heavy)(+2)	15.1	4	562.809	494.306	36.5	5.186
MISDAIPELK (heavy)(+2)	15.1	4	562.809	678.428	29.5	5.186
MISDAIPELK (heavy)(+2)	15.1	4	562.809	793.455	30.5	5.186
MISDAIPELK (heavy)(+2)	15.1	4	562.809	880.487	28.5	5.186
MISDAIPELK (heavy)(+2)	15.1	4	562.809	993.571	29.5	5.186
FEDGVLDPDYPR(+2)	15.29	4	711.83	647.315	44.4	5.186
FEDGVLDPDYPR(+2)	15.29	4	711.83	762.342	39.7	5.186
FEDGVLDPDYPR(+2)	15.29	4	711.83	875.426	39.2	5.186
FEDGVLDPDYPR(+2)	15.29	4	711.83	1031.516	40.9	5.186
FEDGVLDPDYPR(+2)	15.29	4	711.83	1146.543	40.9	5.186
FEDGVLDPDYPR (heavy)(+2)	15.29	4	716.834	657.323	44.4	5.186
FEDGVLDPDYPR (heavy)(+2)	15.29	4	716.834	772.35	39.7	5.186
FEDGVLDPDYPR (heavy)(+2)	15.29	4	716.834	885.434	39.2	5.186
FEDGVLDPDYPR (heavy)(+2)	15.29	4	716.834	1041.524	40.9	5.186
FEDGVLDPDYPR (heavy)(+2)	15.29	4	716.834	1156.551	40.9	5.186
GC[+57.021464]DVVVIPAGVPR(+2)	15.47	4	669.863	333.086	42.4	5.186
GC[+57.021464]DVVVIPAGVPR(+2)	15.47	4	669.863	596.351	38.4	5.186
GC[+57.021464]DVVVIPAGVPR(+2)	15.47	4	669.863	709.436	39.4	5.186
GC[+57.021464]DVVVIPAGVPR(+2)	15.47	4	669.863	808.504	36.4	5.186
GC[+57.021464]DVVVIPAGVPR(+2)	15.47	4	669.863	907.572	36.4	5.186
GC[+57.021464]DVVVIPAGVPR (heavy)(+2)	15.47	4	674.867	333.086	42.4	5.186
GC[+57.021464]DVVVIPAGVPR (heavy)(+2)	15.47	4	674.867	606.36	38.4	5.186
GC[+57.021464]DVVVIPAGVPR (heavy)(+2)	15.47	4	674.867	719.444	39.4	5.186
GC[+57.021464]DVVVIPAGVPR (heavy)(+2)	15.47	4	674.867	818.512	36.4	5.186
GC[+57.021464]DVVVIPAGVPR (heavy)(+2)	15.47	4	674.867	917.581	36.4	5.186
DGVLTLANNVTPAK(+2)	15.88	4	706.89	272.124	41.6	5.404
DGVLTLANNVTPAK(+2)	15.88	4	706.89	315.203	35.6	5.404
DGVLTLANNVTPAK(+2)	15.88	4	706.89	571.332	35.6	5.404
DGVLTLANNVTPAK(+2)	15.88	4	706.89	1028.573	39.6	5.404
DGVLTLANNVTPAK(+2)	15.88	4	706.89	1141.658	37.6	5.404
DGVLTLANNVTPAK (heavy)(+2)	15.88	4	710.897	272.124	41.6	5.404
DGVLTLANNVTPAK (heavy)(+2)	15.88	4	710.897	323.217	35.6	5.404
DGVLTLANNVTPAK (heavy)(+2)	15.88	4	710.897	575.34	35.6	5.404
DGVLTLANNVTPAK (heavy)(+2)	15.88	4	710.897	1036.588	39.6	5.404
DGVLTLANNVTPAK (heavy)(+2)	15.88	4	710.897	1149.672	37.6	5.404
EEVMEPPLEEESLEAK(+2)	16.23	4	929.934	358.152	58.4	5.632
EEVMEPPLEEESLEAK(+2)	16.23	4	929.934	358.161	58.4	5.632
EEVMEPPLEEESLEAK(+2)	16.23	4	929.934	618.244	49.4	5.632
EEVMEPPLEEESLEAK(+2)	16.23	4	929.934	621.317	52.4	5.632
EEVMEPPLEEESLEAK(+2)	16.23	4	929.934	1241.626	54.4	5.632
EEVMEPPLEEESLEAK (heavy)(+2)	16.23	4	933.942	358.152	58.4	5.632
EEVMEPPLEEESLEAK (heavy)(+2)	16.23	4	933.942	358.161	58.4	5.632
EEVMEPPLEEESLEAK (heavy)(+2)	16.23	4	933.942	618.244	49.4	5.632
EEVMEPPLEEESLEAK (heavy)(+2)	16.23	4	933.942	625.324	52.4	5.632
EEVMEPPLEEESLEAK (heavy)(+2)	16.23	4	933.942	1249.64	54.4	5.632
VFSNGADLSGVTEEAPLK(+2)	16.6	4	917.465	787.42	56.2	5.632
VFSNGADLSGVTEEAPLK(+2)	16.6	4	917.465	943.509	53.3	5.632
VFSNGADLSGVTEEAPLK(+2)	16.6	4	917.465	1030.542	54.4	5.632
VFSNGADLSGVTEEAPLK(+2)	16.6	4	917.465	1258.653	52.9	5.632
VFSNGADLSGVTEEAPLK (heavy)(+2)	16.6	4	921.472	795.434	56.2	5.632
VFSNGADLSGVTEEAPLK (heavy)(+2)	16.6	4	921.472	951.524	53.3	5.632
VFSNGADLSGVTEEAPLK (heavy)(+2)	16.6	4	921.472	1038.556	54.4	5.632
VFSNGADLSGVTEEAPLK (heavy)(+2)	16.6	4	921.472	1266.667	52.9	5.632
C[+57.021464]YTAVVPLVYGGETK(+2)	17.07	4	828.918	963.515	44.2	6.363
C[+57.021464]YTAVVPLVYGGETK(+2)	17.07	4	828.918	1062.583	45.4	6.363
C[+57.021464]YTAVVPLVYGGETK(+2)	17.07	4	828.918	1333.736	44.4	6.363
C[+57.021464]YTAVVPLVYGGETK (heavy)(+2)	17.07	4	832.925	971.529	44.2	6.363
C[+57.021464]YTAVVPLVYGGETK (heavy)(+2)	17.07	4	832.925	1070.597	45.4	6.363
C[+57.021464]YTAVVPLVYGGETK (heavy)(+2)	17.07	4	832.925	1341.75	44.4	6.363
VGTGEPVETDNPVEAR(+3)	17.15	4	557.272	129.576	31.4	6.363
VGTGEPVETDNPVEAR(+3)	17.15	4	557.272	188.103	31.4	6.363
VGTGEPVETDNPVEAR(+3)	17.15	4	557.272	493.227	31.4	6.363
VGTGEPVETDNPVEAR(+3)	17.15	4	557.272	598.775	31.4	6.363
VGTGEPVETDNPVEAR(+3)	17.15	4	557.272	870.42	31.4	6.363
DVPPLSETEATPVPIK(+2)	17.79	4	846.956	357.25	54.3	6.253
DVPPLSETEATPVPIK(+2)	17.79	4	846.956	739.909	44.3	6.253
DVPPLSETEATPVPIK(+2)	17.79	4	846.956	1171.62	48.3	6.253
DVPPLSETEATPVPIK(+2)	17.79	4	846.956	1381.757	46.3	6.253
DVPPLSETEATPVPIK(+2)	17.79	4	846.956	1478.81	49.3	6.253
DVPPLSETEATPVPIK (heavy)(+2)	17.79	4	850.963	365.264	54.3	6.253
DVPPLSETEATPVPIK (heavy)(+2)	17.79	4	850.963	743.916	44.3	6.253
DVPPLSETEATPVPIK (heavy)(+2)	17.79	4	850.963	1179.635	48.3	6.253
DVPPLSETEATPVPIK (heavy)(+2)	17.79	4	850.963	1389.772	46.3	6.253
DVPPLSETEATPVPIK (heavy)(+2)	17.79	4	850.963	1486.824	49.3	6.253
EAFMLFDR(+2)	17.88	4	514.747	414.707	23.8	6.253
EAFMLFDR(+2)	17.88	4	514.747	437.214	24.8	6.253
EAFMLFDR(+2)	17.88	4	514.747	550.298	26.8	6.253
EAFMLFDR(+2)	17.88	4	514.747	681.339	29.8	6.253
EAFMLFDR(+2)	17.88	4	514.747	828.407	27.8	6.253
EAFMLFDR (heavy)(+2)	17.88	4	519.751	419.711	23.8	6.253
EAFMLFDR (heavy)(+2)	17.88	4	519.751	447.223	24.8	6.253
EAFMLFDR (heavy)(+2)	17.88	4	519.751	560.307	26.8	6.253
EAFMLFDR (heavy)(+2)	17.88	4	519.751	691.347	29.8	6.253
EAFMLFDR (heavy)(+2)	17.88	4	519.751	838.416	27.8	6.253
EVTLDDISQIK(+2)	18.38	4	630.837	409.716	35.9	6.253
EVTLDDISQIK(+2)	18.38	4	630.837	475.287	35.9	6.253
EVTLDDISQIK(+2)	18.38	4	630.837	516.782	35.9	6.253
EVTLDDISQIK(+2)	18.38	4	630.837	818.425	35.9	6.253
EVTLDDISQIK(+2)	18.38	4	630.837	1131.626	35.9	6.253
ISEATDGLSDFLK (heavy)(+2)	18.43	4	702.36	201.105	40.1	6.253
ISEATDGLSDFLK (heavy)(+2)	18.43	4	702.36	1003.519	40.1	6.253
ISEATDGLSDFLK (heavy)(+2)	18.43	4	702.36	1074.556	42.1	6.253
IEFTPEQIEEFK(+2)	19.16	4	755.377	491.25	38.6	6.253
IEFTPEQIEEFK(+2)	19.16	4	755.377	510.256	45.6	6.253
IEFTPEQIEEFK(+2)	19.16	4	755.377	1019.504	41.6	6.253
IEFTPEQIEEFK(+2)	19.16	4	755.377	1120.552	41.6	6.253
IEFTPEQIEEFK(+2)	19.16	4	755.377	1267.62	41.6	6.253
IEFTPEQIEEFK (heavy)(+2)	19.16	4	759.384	491.25	38.6	6.253
IEFTPEQIEEFK (heavy)(+2)	19.16	4	759.384	514.263	45.6	6.253
IEFTPEQIEEFK (heavy)(+2)	19.16	4	759.384	1027.519	41.6	6.253
IEFTPEQIEEFK (heavy)(+2)	19.16	4	759.384	1128.566	41.6	6.253
IEFTPEQIEEFK (heavy)(+2)	19.16	4	759.384	1275.635	41.6	6.253
ELWETLHQLEIDK(+3)	19.6	4	551.954	215.11	35.3	6.253
ELWETLHQLEIDK(+3)	19.6	4	551.954	441.738	32.8	6.253
ELWETLHQLEIDK(+3)	19.6	4	551.954	548.803	26.1	6.253
ELWETLHQLEIDK(+3)	19.6	4	551.954	613.325	26.3	6.253
ELWETLHQLEIDK(+3)	19.6	4	551.954	706.364	26.3	6.253
ELWETLHQLEIDK (heavy)(+3)	19.6	4	554.625	215.11	35.3	6.253
ELWETLHQLEIDK (heavy)(+3)	19.6	4	554.625	445.745	32.8	6.253
ELWETLHQLEIDK (heavy)(+3)	19.6	4	554.625	552.811	26.1	6.253
ELWETLHQLEIDK (heavy)(+3)	19.6	4	554.625	617.332	26.3	6.253
ELWETLHQLEIDK (heavy)(+3)	19.6	4	554.625	710.372	26.3	6.253
LLYDLADQLHAAVGASR(+3)	19.88	4	604.991	631.352	39.3	6.253
LLYDLADQLHAAVGASR(+3)	19.88	4	604.991	654.855	29.3	6.253
LLYDLADQLHAAVGASR(+3)	19.88	4	604.991	712.368	30.3	6.253
LLYDLADQLHAAVGASR(+3)	19.88	4	604.991	768.411	39.3	6.253
LLYDLADQLHAAVGASR(+3)	19.88	4	604.991	881.495	39.3	6.253
LLYDLADQLHAAVGASR (heavy)(+3)	19.88	4	608.327	641.36	39.3	6.253
LLYDLADQLHAAVGASR (heavy)(+3)	19.88	4	608.327	659.859	29.3	6.253
LLYDLADQLHAAVGASR (heavy)(+3)	19.88	4	608.327	717.372	30.3	6.253
LLYDLADQLHAAVGASR (heavy)(+3)	19.88	4	608.327	778.419	39.3	6.253
LLYDLADQLHAAVGASR (heavy)(+3)	19.88	4	608.327	891.503	39.3	6.253
ASSTSPVEISEWLDQK(+3)	19.91	4	592.959	390.198	28.6	6.253
ASSTSPVEISEWLDQK(+3)	19.91	4	592.959	672.346	29.6	6.253
ASSTSPVEISEWLDQK(+3)	19.91	4	592.959	689.362	31.6	6.253
ASSTSPVEISEWLDQK(+3)	19.91	4	592.959	818.404	29.6	6.253
ASSTSPVEISEWLDQK(+3)	19.91	4	592.959	905.436	30.6	6.253
ASSTSPVEISEWLDQK (heavy)(+3)	19.91	4	595.631	398.213	28.6	6.253
ASSTSPVEISEWLDQK (heavy)(+3)	19.91	4	595.631	676.353	29.6	6.253
ASSTSPVEISEWLDQK (heavy)(+3)	19.91	4	595.631	697.376	31.6	6.253
ASSTSPVEISEWLDQK (heavy)(+3)	19.91	4	595.631	826.418	29.6	6.253
ASSTSPVEISEWLDQK (heavy)(+3)	19.91	4	595.631	913.451	30.6	6.253
ASSTSPVEISEWLDQK(+2)	19.91	4	888.936	672.346	49.9	6.253
ASSTSPVEISEWLDQK(+2)	19.91	4	888.936	905.436	50.9	6.253
ASSTSPVEISEWLDQK(+2)	19.91	4	888.936	1147.563	51.9	6.253
ASSTSPVEISEWLDQK(+2)	19.91	4	888.936	1343.684	50.9	6.253
ASSTSPVEISEWLDQK(+2)	19.91	4	888.936	1430.716	52.9	6.253
ASSTSPVEISEWLDQK (heavy)(+2)	19.91	4	892.943	676.353	49.9	6.253
ASSTSPVEISEWLDQK (heavy)(+2)	19.91	4	892.943	913.451	50.9	6.253
ASSTSPVEISEWLDQK (heavy)(+2)	19.91	4	892.943	1155.577	51.9	6.253
ASSTSPVEISEWLDQK (heavy)(+2)	19.91	4	892.943	1351.698	50.9	6.253
ASSTSPVEISEWLDQK (heavy)(+2)	19.91	4	892.943	1438.73	52.9	6.253
LTLYDIAHTPGVAADLSHIETK(+3)	20.47	4	789.084	937.984	43.7	6.253
LTLYDIAHTPGVAADLSHIETK(+3)	20.47	4	789.084	1019.516	44.7	6.253
LTLYDIAHTPGVAADLSHIETK(+3)	20.47	4	789.084	1076.058	45.7	6.253
LTLYDIAHTPGVAADLSHIETK(+3)	20.47	4	789.084	1126.582	47.7	6.253
LTLYDIAHTPGVAADLSHIETK(+3)	20.47	4	789.084	1337.706	50.7	6.253
LTLYDIAHTPGVAADLSHIETK (heavy)(+3)	20.47	4	791.756	941.991	43.7	6.253
LTLYDIAHTPGVAADLSHIETK (heavy)(+3)	20.47	4	791.756	1023.523	44.7	6.253
LTLYDIAHTPGVAADLSHIETK (heavy)(+3)	20.47	4	791.756	1080.065	45.7	6.253
LTLYDIAHTPGVAADLSHIETK (heavy)(+3)	20.47	4	791.756	1130.589	47.7	6.253
LTLYDIAHTPGVAADLSHIETK (heavy)(+3)	20.47	4	791.756	1345.72	50.7	6.253
ASTPNGYDNGIIWATWK(+2)	20.54	4	947.46	691.356	60	6.253
ASTPNGYDNGIIWATWK(+2)	20.54	4	947.46	804.44	60.5	6.253
ASTPNGYDNGIIWATWK(+2)	20.54	4	947.46	817.902	52.8	6.253
ASTPNGYDNGIIWATWK(+2)	20.54	4	947.46	868.426	51.8	6.253
ASTPNGYDNGIIWATWK(+2)	20.54	4	947.46	1203.616	56.8	6.253
ASTPNGYDNGIIWATWK (heavy)(+2)	20.54	4	951.467	699.37	60	6.253
ASTPNGYDNGIIWATWK (heavy)(+2)	20.54	4	951.467	812.454	60.5	6.253
ASTPNGYDNGIIWATWK (heavy)(+2)	20.54	4	951.467	821.909	52.8	6.253
ASTPNGYDNGIIWATWK (heavy)(+2)	20.54	4	951.467	872.433	51.8	6.253
ASTPNGYDNGIIWATWK (heavy)(+2)	20.54	4	951.467	1211.63	56.8	6.253
SQETEC[+57.021464]TYFSTPLLLGK(+2)	20.82	4	987.479	975.587	55	6.253
SQETEC[+57.021464]TYFSTPLLLGK(+2)	20.82	4	987.479	1138.651	58	6.253
SQETEC[+57.021464]TYFSTPLLLGK(+2)	20.82	4	987.479	1146.441	56	6.253
SQETEC[+57.021464]TYFSTPLLLGK(+2)	20.82	4	987.479	1239.698	57	6.253
SQETEC[+57.021464]TYFSTPLLLGK(+2)	20.82	4	987.479	1399.729	60	6.253
SQETEC[+57.021464]TYFSTPLLLGK (heavy)(+2)	20.82	4	991.486	983.602	55	6.253
SQETEC[+57.021464]TYFSTPLLLGK (heavy)(+2)	20.82	4	991.486	1146.441	56	6.253
SQETEC[+57.021464]TYFSTPLLLGK (heavy)(+2)	20.82	4	991.486	1146.665	58	6.253
SQETEC[+57.021464]TYFSTPLLLGK (heavy)(+2)	20.82	4	991.486	1247.713	57	6.253
SQETEC[+57.021464]TYFSTPLLLGK (heavy)(+2)	20.82	4	991.486	1407.743	60	6.253
IIAYVSGKPPPTVTWNMNER(+3)	21.3	4	758.396	332.148	43.8	6.253
IIAYVSGKPPPTVTWNMNER(+3)	21.3	4	758.396	418.204	43.8	6.253
IIAYVSGKPPPTVTWNMNER(+3)	21.3	4	758.396	549.245	43.8	6.253
IIAYVSGKPPPTVTWNMNER(+3)	21.3	4	758.396	785.396	43.8	6.253
IIAYVSGKPPPTVTWNMNER(+3)	21.3	4	758.396	862.972	43.8	6.253
ESLLNHFLYEVAR(+3)	21.5	4	530.947	345.224	27.8	6.253
ESLLNHFLYEVAR(+3)	21.5	4	530.947	474.267	26.8	6.253
ESLLNHFLYEVAR(+3)	21.5	4	530.947	574.796	24.8	6.253
ESLLNHFLYEVAR(+3)	21.5	4	530.947	631.338	25.8	6.253
ESLLNHFLYEVAR(+3)	21.5	4	530.947	637.33	25	6.253
ESLLNHFLYEVAR (heavy)(+3)	21.5	4	534.283	355.233	27.8	6.253
ESLLNHFLYEVAR (heavy)(+3)	21.5	4	534.283	484.275	26.8	6.253
ESLLNHFLYEVAR (heavy)(+3)	21.5	4	534.283	579.8	24.8	6.253
ESLLNHFLYEVAR (heavy)(+3)	21.5	4	534.283	636.342	25.8	6.253
ESLLNHFLYEVAR (heavy)(+3)	21.5	4	534.283	647.339	25	6.253
KPEVPPTK(+2)	21.69	4	448.266	276.163	24.7	6.253
KPEVPPTK(+2)	21.69	4	448.266	345.213	24.7	6.253
KPEVPPTK(+2)	21.69	4	448.266	355.198	24.7	6.253
KPEVPPTK(+2)	21.69	4	448.266	375.213	24.7	6.253
KPEVPPTK(+2)	21.69	4	448.266	749.419	24.7	6.253
AVNAIGVSEPSEISENVVAK(+3)	21.7	4	671.688	143.082	38.5	6.253
AVNAIGVSEPSEISENVVAK(+3)	21.7	4	671.688	586.812	38.5	6.253
AVNAIGVSEPSEISENVVAK(+3)	21.7	4	671.688	651.333	38.5	6.253
AVNAIGVSEPSEISENVVAK(+3)	21.7	4	671.688	1154.569	38.5	6.253
AVNAIGVSEPSEISENVVAK(+3)	21.7	4	671.688	1172.616	38.5	6.253
AVNAAGVSKPSATVGPVTVK(+3)	22.16	4	618.354	300.689	35.2	6.743
AVNAAGVSKPSATVGPVTVK(+3)	22.16	4	618.354	356.193	35.2	6.743
AVNAAGVSKPSATVGPVTVK(+3)	22.16	4	618.354	400.747	35.2	6.743
AVNAAGVSKPSATVGPVTVK(+3)	22.16	4	618.354	577.812	35.2	6.743
AVNAAGVSKPSATVGPVTVK(+3)	22.16	4	618.354	600.372	35.2	6.743
LEVAPISDIIAIK(+2)	22.64	4	691.418	342.202	40.7	6.743
LEVAPISDIIAIK(+2)	22.64	4	691.418	485.303	36.7	6.743
LEVAPISDIIAIK(+2)	22.64	4	691.418	969.598	37.7	6.743
LEVAPISDIIAIK(+2)	22.64	4	691.418	1040.635	36.7	6.743
LEVAPISDIIAIK(+2)	22.64	4	691.418	1139.703	35.7	6.743
LEVAPISDIIAIK (heavy)(+2)	22.64	4	695.425	342.202	40.7	6.743
LEVAPISDIIAIK (heavy)(+2)	22.64	4	695.425	489.31	36.7	6.743
LEVAPISDIIAIK (heavy)(+2)	22.64	4	695.425	977.612	37.7	6.743
LEVAPISDIIAIK (heavy)(+2)	22.64	4	695.425	1048.649	36.7	6.743
LEVAPISDIIAIK (heavy)(+2)	22.64	4	695.425	1147.718	35.7	6.743
LVSPDLQLDASVR(+2)	22.68	4	706.89	256.639	40.6	6.743
LVSPDLQLDASVR(+2)	22.68	4	706.89	432.257	40.6	6.743
LVSPDLQLDASVR(+2)	22.68	4	706.89	526.785	40.6	6.743
LVSPDLQLDASVR(+2)	22.68	4	706.89	619.835	40.6	6.743
LVSPDLQLDASVR(+2)	22.68	4	706.89	625.356	40.6	6.743
VTGLIEGSDYQFR(+2)	23.98	4	742.872	186.118	42.9	11.246
VTGLIEGSDYQFR(+2)	23.98	4	742.872	436.698	42.9	11.246
VTGLIEGSDYQFR(+2)	23.98	4	742.872	436.722	42.9	11.246
VTGLIEGSDYQFR(+2)	23.98	4	742.872	450.246	42.9	11.246
VTGLIEGSDYQFR(+2)	23.98	4	742.872	501.22	42.9	11.246
IFSPFADLSELSATGR(+2)	24.7	4	855.938	682.346	46.1	13.019
IFSPFADLSELSATGR(+2)	24.7	4	855.938	725.862	45.4	13.019
IFSPFADLSELSATGR(+2)	24.7	4	855.938	820.416	54.9	13.019
IFSPFADLSELSATGR(+2)	24.7	4	855.938	1363.685	50.1	13.019
IFSPFADLSELSATGR(+2)	24.7	4	855.938	1450.717	51.6	13.019
IFSPFADLSELSATGR (heavy)(+2)	24.7	4	860.942	687.35	46.1	13.019
IFSPFADLSELSATGR (heavy)(+2)	24.7	4	860.942	730.866	45.4	13.019
IFSPFADLSELSATGR (heavy)(+2)	24.7	4	860.942	830.424	54.9	13.019
IFSPFADLSELSATGR (heavy)(+2)	24.7	4	860.942	1373.693	50.1	13.019
IFSPFADLSELSATGR (heavy)(+2)	24.7	4	860.942	1460.726	51.6	13.019
SDVGFLPPFPTLDPEEK(+2)	25.8	4	944.472	506.225	57.8	15.378
SDVGFLPPFPTLDPEEK(+2)	25.8	4	944.472	619.309	51.1	15.378
SDVGFLPPFPTLDPEEK(+2)	25.8	4	944.472	635.322	53.1	15.378
SDVGFLPPFPTLDPEEK(+2)	25.8	4	944.472	1269.636	51.6	15.378
SDVGFLPPFPTLDPEEK(+2)	25.8	4	944.472	1382.72	51.6	15.378
SDVGFLPPFPTLDPEEK (heavy)(+2)	25.8	4	948.479	506.225	57.8	15.378
SDVGFLPPFPTLDPEEK (heavy)(+2)	25.8	4	948.479	619.309	51.1	15.378
SDVGFLPPFPTLDPEEK (heavy)(+2)	25.8	4	948.479	639.329	53.1	15.378
SDVGFLPPFPTLDPEEK (heavy)(+2)	25.8	4	948.479	1277.65	51.6	15.378
SDVGFLPPFPTLDPEEK (heavy)(+2)	25.8	4	948.479	1390.734	51.6	15.378
VAVLGASGGIGQPLSLLLK(+2)	25.89	4	897.048	270.181	57.4	15.378
VAVLGASGGIGQPLSLLLK(+2)	25.89	4	897.048	968.614	48.4	15.378
VAVLGASGGIGQPLSLLLK(+2)	25.89	4	897.048	1195.741	50.4	15.378
VAVLGASGGIGQPLSLLLK(+2)	25.89	4	897.048	1282.773	52.4	15.378
VAVLGASGGIGQPLSLLLK(+2)	25.89	4	897.048	1410.831	52.4	15.378
VAVLGASGGIGQPLSLLLK (heavy)(+2)	25.89	4	901.055	270.181	57.4	15.378
VAVLGASGGIGQPLSLLLK (heavy)(+2)	25.89	4	901.055	976.628	48.4	15.378
VAVLGASGGIGQPLSLLLK (heavy)(+2)	25.89	4	901.055	1203.755	50.4	15.378
VAVLGASGGIGQPLSLLLK (heavy)(+2)	25.89	4	901.055	1290.787	52.4	15.378
VAVLGASGGIGQPLSLLLK (heavy)(+2)	25.89	4	901.055	1418.846	52.4	15.378
NAAHEDGGIYSLTVENPAGSK(+3)	26.95	4	710.674	558.241	40.9	15.378
NAAHEDGGIYSLTVENPAGSK(+3)	26.95	4	710.674	665.307	40.9	15.378
NAAHEDGGIYSLTVENPAGSK(+3)	26.95	4	710.674	1015.542	40.9	15.378
NAAHEDGGIYSLTVENPAGSK(+3)	26.95	4	710.674	1115.475	40.9	15.378
NAAHEDGGIYSLTVENPAGSK(+3)	26.95	4	710.674	1329.607	40.9	15.378
GTEAAGAMFLEAIPMSIPPEVK(+3)	27.6	4	753.718	499.273	38.5	15.378
GTEAAGAMFLEAIPMSIPPEVK(+3)	27.6	4	753.718	569.329	45.5	15.378
GTEAAGAMFLEAIPMSIPPEVK(+3)	27.6	4	753.718	769.445	39.8	15.378
GTEAAGAMFLEAIPMSIPPEVK(+3)	27.6	4	753.718	997.539	39.3	15.378
GTEAAGAMFLEAIPMSIPPEVK(+3)	27.6	4	753.718	1149.524	40	15.378
GTEAAGAMFLEAIPMSIPPEVK (heavy)(+3)	27.6	4	756.389	503.28	38.5	15.378
GTEAAGAMFLEAIPMSIPPEVK (heavy)(+3)	27.6	4	756.389	577.344	45.5	15.378
GTEAAGAMFLEAIPMSIPPEVK (heavy)(+3)	27.6	4	756.389	777.46	39.8	15.378
GTEAAGAMFLEAIPMSIPPEVK (heavy)(+3)	27.6	4	756.389	1005.553	39.3	15.378
GTEAAGAMFLEAIPMSIPPEVK (heavy)(+3)	27.6	4	756.389	1149.524	40	15.378
GTEAAGAMFLEAIPMSIPPEVK(+2)	27.6	4	1130.073	569.329	64.1	15.378
GTEAAGAMFLEAIPMSIPPEVK(+2)	27.6	4	1130.073	997.539	65	15.378
GTEAAGAMFLEAIPMSIPPEVK(+2)	27.6	4	1130.073	1310.702	64.8	15.378
GTEAAGAMFLEAIPMSIPPEVK(+2)	27.6	4	1130.073	1423.787	65	15.378
GTEAAGAMFLEAIPMSIPPEVK(+2)	27.6	4	1130.073	1570.855	65	15.378
GTEAAGAMFLEAIPMSIPPEVK (heavy)(+2)	27.6	4	1134.08	577.344	64.1	15.378
GTEAAGAMFLEAIPMSIPPEVK (heavy)(+2)	27.6	4	1134.08	1005.553	65	15.378
GTEAAGAMFLEAIPMSIPPEVK (heavy)(+2)	27.6	4	1134.08	1318.717	64.8	15.378
GTEAAGAMFLEAIPMSIPPEVK (heavy)(+2)	27.6	4	1134.08	1431.801	65	15.378
GTEAAGAMFLEAIPMSIPPEVK (heavy)(+2)	27.6	4	1134.08	1578.869	65	15.378
IHAENLYGISDPLVSDSMK(+3)	28.42	4	697.013	339.682	40	15.378
IHAENLYGISDPLVSDSMK(+3)	28.42	4	697.013	438.728	40	15.378
IHAENLYGISDPLVSDSMK(+3)	28.42	4	697.013	712.364	40	15.378
IHAENLYGISDPLVSDSMK(+3)	28.42	4	697.013	841.42	40	15.378
IHAENLYGISDPLVSDSMK(+3)	28.42	4	697.013	971.964	40	15.378
NPFVFAPTLLTVAVHFEEVAK(+3)	30.5	4	777.091	359.171	49	20.961
NPFVFAPTLLTVAVHFEEVAK(+3)	30.5	4	777.091	827.464	40.7	20.961
NPFVFAPTLLTVAVHFEEVAK(+3)	30.5	4	777.091	859.431	44	20.961
NPFVFAPTLLTVAVHFEEVAK(+3)	30.5	4	777.091	936.517	40.2	20.961
NPFVFAPTLLTVAVHFEEVAK(+3)	30.5	4	777.091	1229.652	49.7	20.961
NPFVFAPTLLTVAVHFEEVAK (heavy)(+3)	30.5	4	779.762	359.171	49	20.961
NPFVFAPTLLTVAVHFEEVAK (heavy)(+3)	30.5	4	779.762	831.471	40.7	20.961
NPFVFAPTLLTVAVHFEEVAK (heavy)(+3)	30.5	4	779.762	867.445	44	20.961
NPFVFAPTLLTVAVHFEEVAK (heavy)(+3)	30.5	4	779.762	940.524	40.2	20.961
NPFVFAPTLLTVAVHFEEVAK (heavy)(+3)	30.5	4	779.762	1237.667	49.7	20.961
IVAPELYIAVGISGAIQHLAGMK(+3)	31.55	4	784.443	692.398	40.4	20.961
IVAPELYIAVGISGAIQHLAGMK(+3)	31.55	4	784.443	864.977	40.4	20.961
IVAPELYIAVGISGAIQHLAGMK(+3)	31.55	4	784.443	1034.567	40.4	20.961
IVAPELYIAVGISGAIQHLAGMK(+3)	31.55	4	784.443	1037.588	40.4	20.961
IVAPELYIAVGISGAIQHLAGMK(+3)	31.55	4	784.443	1070.085	40.4	20.961
IVAPELYIAVGISGAIQHLAGMK (heavy)(+3)	31.55	4	787.114	692.398	40.4	20.961
IVAPELYIAVGISGAIQHLAGMK (heavy)(+3)	31.55	4	787.114	868.984	40.4	20.961
IVAPELYIAVGISGAIQHLAGMK (heavy)(+3)	31.55	4	787.114	1037.588	40.4	20.961
IVAPELYIAVGISGAIQHLAGMK (heavy)(+3)	31.55	4	787.114	1038.574	40.4	20.961
IVAPELYIAVGISGAIQHLAGMK (heavy)(+3)	31.55	4	787.114	1074.092	40.4	20.961
